# Supplementary material for: BRCA Mutations—The Achilles Heel of Breast, Ovarian and Other Epithelial Cancers
Source: Int J Mol Sci. 2023 Mar 5;24(5):4982. doi: 10.3390/ijms24054982 (PMC10003548; doi:10.3390/ijms24054982)
Supplement: Supplementary file 1 [file ijms-24-04982-s001.zip]

Archive with 1 entries (1 files):
- ijms-2245973-supplementary.pdf
